# Supplementary material for: Quantitative Metabolomics and Instationary 13C-Metabolic Flux Analysis Reveals Impact of Recombinant Protein Production on Trehalose and Energy Metabolism in Pichia pastoris
Source: Metabolites. 2014 May 5;4(2):281–99. doi: 10.3390/metabo4020281 (PMC4101507; doi:10.3390/metabo4020281)
Supplement: Supplementary File 1 — Supplementary Materials (ZIP, 2359 KB) [file metabolites-04-00281-s001.zip]

Archive with 12 entries (11 files):
- metabolites-04-00281-supplementary/
- metabolites-04-00281-supplementary/Captions for Supplementary files 1-2-7-8-9.docx
- metabolites-04-00281-supplementary/Supplementary file 1_WT.pdf
- metabolites-04-00281-supplementary/Supplementary file 2_SC.pdf
- metabolites-04-00281-supplementary/Supplementary file 3.docx
- metabolites-04-00281-supplementary/Supplementary file 4 .docx
- metabolites-04-00281-supplementary/Supplementary file 5.docx
- metabolites-04-00281-supplementary/Supplementary file 6.docx
- metabolites-04-00281-supplementary/Supplementary file 7.pdf
- metabolites-04-00281-supplementary/Supplementary file 8.pdf
- metabolites-04-00281-supplementary/Supplementary file 9.pdf
- metabolites-04-00281-supplementary/forMerrin.htm
